# Supplementary material for: Nanocellulose Grades with Different Morphologies and Surface Modification as Additives for Waterborne Epoxy Coatings
Source: Polymers (Basel). 2024 Apr 14;16(8):1095. doi: 10.3390/polym16081095 (PMC11054773; doi:10.3390/polym16081095)
Supplement: Supplementary file 1 [file polymers-16-01095-s001.zip]

Archive with 1 entries (1 files):
- polymers-2957712-supplementary.pdf
